# Supplementary material for: Variety-Specific Flowering of Sugarcane Induced by the Smut Fungus Sporisorium scitamineum
Source: Plants (Basel). 2023 Jan 9;12(2):316. doi: 10.3390/plants12020316 (PMC9863003; doi:10.3390/plants12020316)
Supplement: Supplementary file 1 [file plants-12-00316-s001.zip]

Archive with 1 entries (1 files):
- plants-2056126-supplementary.pdf
